# Supplementary material for: Efficacy and Safety of Adding Ribavirin to Sofosbuvir-Based Direct-Acting Antivirals (DAAs) in Re-Treating Non-Genotype 1 Hepatitis C—A Systematic Review and Meta-Analysis
Source: Diseases. 2025 Apr 29;13(5):138. doi: 10.3390/diseases13050138 (PMC12110649; doi:10.3390/diseases13050138)
Supplement: Supplementary file 1 [file diseases-13-00138-s001.zip]

Archive with 3 entries (3 files):
- S1- HCV- diseases.pdf
- S2- search strategy.pdf
- Supplementary graphs and tables.pdf
